# Supplementary material for: A dataset of housing market and self-attitudes towards housing location choices in Alexandria, Egypt
Source: Data Brief. 2017 Mar 9;11:543–5. doi: 10.1016/j.dib.2017.02.052 (PMC5357685; doi:10.1016/j.dib.2017.02.052)
Supplement: Supplementary file 2 — Supplementary material [file mmc2.zip]

Archive with 1 entries (1 files):
- mmc2.sav
