# Supplementary material for: A dataset of housing market and self-attitudes towards housing location choices in Alexandria, Egypt
Source: Data Brief. 2017 Mar 9;11:543–5. doi: 10.1016/j.dib.2017.02.052 (PMC5357685; doi:10.1016/j.dib.2017.02.052)
Supplement: Supplementary file 3 — Supplementary material [file mmc3.xlsx]

## Sheet: Sheet1
			AGE	GENDER	MARITAL STATUS	EMPLOYMENT	CAR OWNERSHIP	TENURE TYPE	UNIT PRICE	RENTAL PRICE	TYPE OF HOUSE	AREA	AFFORDABILITY	PROXIMITY TO WORK	FAMILY'S ASSET	AVILABILITY OF TRANSPORTATION	NICE NEIGHBORHOOD	PROXIMITY TO FAMILY AND FRIENDS	PROXIMITY TO DOWNTOWN	SOCIAL STANDING OF THE AREA	TIME TO GO TO WORK	TRANSPORT MODE	RESIDENTIAL MOBILITY	PERIOD OF CHANGING THE HOUSE	REASON FOR CHANING THE HOUSE	OWNING ANOTHER HOUSING UNIT	NUMBER OF UNITS OWNED	STATUS OF THE OWNED UNITS	DEMAND FOR A NEW HOUSING UNIT	AFFORDABILITY2	PROXIMITY TO TRANSPORTATION2	PROXIMITY TO WORK2	PROXIMITY TO FAMILY AND FRIENDS 2	QUEIT NEIGHBORHOOD	SOCIAL STANDING OF THE AREA 2	UTILITIES AND SERVICES2	SAFTEY OF THE AREA 2	LOCATION CHOICE	TENURE TYPE PERFERENCE
		1	1	2	3	1	1	1	4	.	1	110	0	0	1	0	0	1	1	0	5	7	2	.	.	1	.	.	2	.	.	.	.	.	.	.	.	.	.
		2	1	2	1	1	4	1	5	.	.	.	0	1	0	0	0	0	1	1	1	2	1	2	1	1	.	.	1	1	0	0	1	1	0	1	0	3	1
		3	1	2	3	1	1	1	4	.	1	.	0	0	0	0	0	1	0	0	5	3	2	.	.	2	.	.	1	.	.	.	.	.	.	.		3	1
		4	1	2	3	2	4	1	5	.	1	180	0	0	1	0	1	0	0	1	2	2	2	.	.	2	.	.	2	0	1	1	1	0	0	0	0	1	1
		5	1	1	1	1	4	1	5	.	1	300	0	0	1	0	0	0	0	0	1	2	2	.	.	2	3	1	2	.	.	.	.	.	.	.	.	3	1
		6	1	2	1	4	1	1	5	.	1	.	0	0	1	0	0	0	0	0	1	1	2	.	.	2	2	2	2	1	0	1	0	1	0	0	0	1	1
		7	2	1	1	1	2	1	5	.	1	.	0	0	1	0	0	0	0	0	2	2	1	2	1	2	2	1	2	0	0	0	0	1	1	1	0	4	1
		8	2	1	3	1	3	1	5	.	1	.	0	0	1	0	0	0	0	0	2	2	1	3	4	1	.	.	2	0	0	0	0	1	1	0	1	4	1
		9	1	1	1	2	2	1	1	.	2	.	0	0	1	0	1	1	0	0	2	3	2	.	.	1	.	.	1	1	0	0	0	0	1	0	1	3	1
		10	1	1	1	4	3	2		2	4	.	0	0	0	1	1	0	1	0	2	2	1	3	1	2	1	1	2	0	1	1	0	0	0	0	1	3	2
		11	1	2	1	3	2	1	5	.	1	165	0	1	0	0	1	0	1	0	1	1	1	2	4	1	.	.	1	.	.	.	.	.	.	.	.	.	1
		12	1	1	1	4	2	1	5	.	1	.	0	1	0	0	1	0	1	0	1	2	2	.	.	2	2	.	2	0	1	0	0	1	0	0	1	1	1
		13	1	1	1	4	3	3	.	1	1	.	1	1	0	0	0	0	1	0	2	2	1	2	1	1	1	3	2	1	0	1	0	0	1	0	0	1	1
		14	1	1	1	1	2	1	4	.	1	120	0	0	1	1	0	1	0	0	2	3	1	2	1	2	1	1	1	0	0	0	0	1	0	1	0	3	1
		15	1	1	1	2	3	1	5	.	1	.	1	0	0	0	0	1	1	0	2	2	1	3	1	2	1	1	1	0	0	0	0	1	1	1	0	3	1
		16	1	1	2	4	2	1	4	.	1	.	0	0	0	0	0	1	0	0	.	.	1	2	3	1			1	.	.	.	.	.	.	.	.	2	1
		17	1	2	1	1	3	3	.	3	3	.	1	0	1	0	1	0	0	0	2	3	2	.	.	2	2	2	1	1	0	0	0	1	1	0	0	1	1
		18	1	1	1	4	1	1	5	.	1	180	0	0	1	1	0	0	1	0	1	3	2	.	.	1			2	1	1	0	0	0	0	0	1	1	1
		19	1	1	1	2	1	1	1	.	4	.	0	0	1	0	1	0	0	1	3	3	2	.	.	1	1	1	2	1	0	0	0	0	1	0	1	4	1
		20	1	2	1	4	2	2	.	1	1	70	1	0	1	1	0	0	0	0	1	3	2	.	.	1			2	0	1	0	0	1	0	0	1	3	1
		21	1	1	1	4	1	1	4	.	1	.	0	0	0	1	0	1	0	1	.		2	.	.	2	1	1	1	0	1	1	0	0	0	0	1	4	3
		22	1	2	1	4	1	2	.	1	1	.	0	0	0	1	0	0	0	0	.		2	.	.	1	.		1	0	1	0	0	0	0	1	1	3	1
		23	1	2	1	2	2	1	3	.	1	170	0	0	0	1	1	1	0	0	1	4	1	2	4	1	.		2	0	1	0	0	0	0	1	1	3	1
		24	1	1	2	2	2	2	.	1	1	170	0	0	1	0	1	0	1	0	2	2	2	.	.	1	.		2	1	0	0	0	1	0	0	1	2	1
		25	1	1	3	1	2	1	5	.	1	100	0	0	0	1	0	1	1	0	1	2	2	.	.	1	.		2	0	0	0	1	0	1	0	1	1	1
		26	1	1	1	2	1	1	2	.	1	90	0	1	1	1	0	0	0	0	1	2	2	.	.	1	.		1	0	0	0	0	1	1	0	1	3	1
		27	1	1	2	1	2	1	5	.	1	.	0	1	1	1	0	0	0	0	1	3	1	2	1	2	1	1	2	1	0	0	0	1	0	0	1	1	1
		28	1	1	1	1	3	1	2	.	1	.	0	1	1	0	0	1	0	0	1	3	1	3	3	2	2	1	1	1	0	0	1	1	0	0	0	3	1
		29	1	2	1	4	2	1	5	.	1	.	0	0	1	0	0	0	0	0	.	.	2	.	.	.	.	.	.	.	.	.	.	.	.	.	.	.	.
		30	1	1	1	4	2	1	4	.	1	.	0	0	1	0	0	0	0	0	.	.	2	.	.	2	1	1	2	1	0	0	1	0	0	1	0	2	1
		31	1	1	1	4	3	2	.	1	1	.	1	0	0	0	0	0	0	0	.	.	2	.	.	1	.	.	2	1	0	0	0	0	1	1	0	1	1
		32	1	1	1	4	1	3	.	1	1	.	1	0	0	1	0	0	0	1	.	.	1	1	4	1	.	.	2	1	0	0	0	0	1	1	0	1	1
		33	1	1	1	2	3	1	5	.	1	100	0	0	0	1	1	0	1	0	1	2	2	.	.	1	.	.	1	0	0	0	0	1	1	1	0	1	1
		34	1	2	1	3	1	1	5	.	1	.	0	1	0	1	0	0	1	0	1	1	1	2	1	2	1	2	2	0	1	1	0	1	0	0	0	3	1
		35	1	2	1	2	1	1	4	.	3	147	0	0	0	0	0	0	1	0	1	1	1	2	4	2	2	1	1	1	0	0	1	0	0	1	0	1	1
		36	1	2	1	1	2	2	.	1	1	100	0	0	1	1	0	0	1	0	1	3	2			2	1	1	2	1	0	1	0	0	0	0	1	3	1
		37	1	2	2	1	2	2	.	2	1	.	0	1	0	1	0	1	0	0	1	5	1	3	4	1	.	.	1	0	0	0	1	1	0	0	1	3	1
		38	1	1	1	3	1	2	.	1	2	.	0	0	0	1	0	1	1	0	1	3	2	.	.	1	.	.	2	0	0	1	0	1	0	0	1	2	1
		39	1	1	1	3	1	2	.	1	1	.	0	0	0	1	0	0	1	1	2	3	2	.	.	2	1	1	2	0	1	1	0	0	0	1	0	2	1
		40	1	1	1	1	2	1	5	.	1	.	0	0	1	1	1	0	0	0	2	3	1	1	4	2	3	.	2	1	1	0	0	0	1	0	0	3	1
		41	1	1	1	.	2	1	5	0	1	.	0	0	0	1	0	0	1	0	1	3	1	2	1	2	.	.	2	0	1	0	0	1	0	1	1	1	1
		42	1	1	1	4	3	1	5	.	1	112	1	0	1	0	1	0	0	0	1	3	2	.	.	2	1	2	2	1	0	0	0	1	0	0	1	4	1
		43	1	1	1	.	2	1	2	.	1	.	1	0	1	1	0	0	0	0	1	1	2	.	.	1	.	.	2	1	1	0	0	0	1	0	0	1	1
		44	1	1	1	.	2	1	2	.	1	.	0	0	0	1	0	0	1	1	3	3	2	.	.	2	1	1	1	1	0	0	0	0	0	1	1	4	1
		45	1	1	2	1	2	2	.	1	1	110	0	0	1	0	0	0	0	0	3	3	2	.	.	1	.	.	1	.	.	.	.	.	.	.	.	3	1
		46	1	1	2	1	3	3	.	3	1	.	0	1	0	0	0	0	0	0	2	2	1	1	1	2	.	1	1	.	.	.	.	.	.	.	.	1	2
		47	1	1	1	2	4	1	4	.	1	.	0	0	1	0	1	0	0	1	1	2	1	3	3	2	.	2	2	0	0	0	0	0	0	0	1	1	1
		48	1	1	1	1	2	1	3	.	1	.	0	0	1	0	0	1	1	0	1	3	2	.	.	2	2	.	2	1	0	0	0	0	1	0	1	3	1
		49	1	1	1	1	1	1	4	.	1	.	0	0	0	0	0	1	0	0	1	3	1	1	1	1	.	.	2	1	0	0	1	1	0	0	0	1	1
		50	2	2	3	1	2	1	5	.	1	.	1	0	0	0	0	1	1	0	1	1	1	3	1	1	.	.	2	.	.	.	.	.	.	.	.	1	1
		51	1	1	1	.	2	1	5	.	1	.	0	1	0	1	0	0	1	0	1	1	1	2	1	1	.	.	1	0	0	0	0	1	1	0	1	2	1
		52	3	1	3	1	1	2	.	1	5	.	1	0	0	1	1	0	0	0	2	7	1	3	1	1	.	.	1	0	1	1	1	0	0	0	0	1	1
		53	3	2	3	1	1	1	1	1	2	.	0	1	0	0	1	1	0	0	2	1	1	2	1	1	.	.	1	1	1	0	1	0	0	0	0	3	1
		54	2	2	3	1	1	1	3	.	1	.	1	0	0	0	0	1	1	0	1	7	1	2	1	1	1	.	1	1	0	1	0	1	0	0	0	1	1
		55	1	2	1	1	1	1	3	.	1	.	1	0	0	1	0	1	0	0	2	3	2	.	.	1	.	.	2	0	1	0	1	0	0	1	0	3	1
		56	1	1	1	4	2	1	5	.	1	.	0	0	1	0	1	0	0	1	2	3	1	2	1	2	3	2	2	1	0	0	0	0	1	1	0	3	1
		57	1	2	3	1	1	2	.	2	4	.	1	1	0	0	0	1	0	0	1	3	2	.	.	2	2	2	1	1	0	1	0	0	0	1	0	4	1
		58	1	1	1	4	2	3	.	2	1	.	0	0	0	0	0	0	0	1	2	3	2	.	.	2	1	.	1	1	0	0	0	1	0	0	1	1	1
		59	1	1	1	.	2	1	4	.	1	100	1	0	0	1	0	1	0	0	2	3	1	2	1	2	.	1	1	0	0	1	0	1	1	0	0	3	1
		60	1	2	3	1	2	1	4	.	1	140	1	0	0	0	0	1	0	1	3	2	2	.	.	1	.	.	2	1	0	0	1	1	0	0	0	3	1
		61	1	1	3	1	1	2	.	1	1	.	0	0	1	0	0	0	0	0	1	3	2	.	.	2	.	.	1	1	0	0	0	1	1	0	0	4	1
		62	1	1	3	1	1	1	2	.	1	90	1	0	0	1	1	0	0	0	5	2	2	.	.	1	.	.	2	1	0	0	0	1	1	0	0	4	1
		63	1	2	1	.	4	1	5	.	1	200	0	0	0	0	1	0	1	1	.	.	1	3	1	2	1	1	2	.	.	.	.	.	.	.	.	4	1
		64	1	2	1	2	3	1	4	.	3	.	0	0	1	0	1	1	0	0	2	3	1	2	3	2	2	.	2	0	0	0	1	0	0	1	1	4	1
		65	1	1	1	2	2	1	4	.	1	100	1	0	1	0	1	0	0	0	2	3	2	.	.	.	.	.	1	1	1	1	0	0	0	0	0	1	1
		66	3	2	3	1	2	1	4	.	1	120	1	0	0	1	0	0	0	1	1	7	1	2	2	2	1	1	1	1	0	0	1	1	0	0	0	1	1
		67	3	1	3	1	2	1	4	.	5	.	1	1	0	0	0	1	0	0	2	2	1	2	1	1	.	.	1	1	0	1	0	1	0	0	0	3	1
		68	1	1	3	1	.	2	.	1	1	.	1	1	0	1	0	0	0	0	2	3	2	.	.	2	2	.	1	1	1	1	0	0	0	0	0	3	1
		69	1	2	3	3	1	1	3	.	1	95	1	0	0	0	1	0	1	0	.	.	2	.	.	2	2	1	1	0	0	0	0	1	1	1	0	3	1
		70	1	2	3	1	2	1	5	.	3	140	0	0	0	0	0	0	0	1	1	1	1	1	1	1	.	.	2	.	.	.	.	.	.	.	.	1	1
		71	2	1	3	1	2	1	5	.	3	140	0	0	0	0	0	0	0	1	2	1	1	4	2	.	.	.	2	.	.	.	.	.	.	.	.	1	1
		72	1	2	3	1	1	1	4	.	1	120	0	1	0	1	0	1	0	0	1	5	1	2	1	2	1	1	1	0	0	1	0	1	1	0	0	3	1
		73	1	2	4	4	1	2	.	1	4	80	1	0	1	1	0	0	0	0	.	.	2	.	.	1	.	.	1	1	0	0	0	0	1	1	0	3	1
		74	1	1	3	1	1	1	3	.	3	.	1	0	0	0	0	1	1	0	5	2	2	.	.	1	.	.	2	1	1	0	0	0	0	1	0	3	1
		75	1	1	3	1	2	1	5	.	1	.	0	0	1	0	1	0	1	0	2	3	1	2	4	1	.	.	2	1	0	0	0	1	0	1	0	1	1
		76	1	1	2	1	2	1	4	.	1	.	0	0	1	0	0	1	1	0	1	1	2	.	.	2	1	.	2	0	0	1	0	1	0	1	0	3	1
		77	1	1	3	1	2	2	.	1	1	200	0	0	0	0	1	0	1	1	5	2	2	.	.	1	.	.	2	1	0	0	0	0	0	1	1	1	1
		78	1	1	1	4	2	2	.	1	1	.	1	0	0	1	1	0	0	0	.	.	2	.	.	.	.	.	1	1	1	0	1	0	0	0	0	1	3
		79	1	1	1	1	2	3	.	3	3	64	1	0	0	1	0	0	0	0	4	2	1	2	4	1	.	.	1	1	1	0	0	0	0	1	0	3	1
		80	1	1	1	1	2	3	.	2	1	.	1	0	0	0	1	0	1	0	5	7	1	1	4	2	1	2	1	0	0	0	1	0	1	0	1	3	1
		81	1	1	1	4	1	1	4	.	1	143	1	0	0	1	0	1	0	0	.	.	1	2	1	2	1	.	2	.	.	.	.	.	.	.	.	4	1
		82	1	1	1	1	3	1	5	.	3	.	0	0	1	0	0	0	0	0	1	2	1	3	4	2	1	1	2	1	0	1	0	0	1	0	0	1	1
		83	3	2	3	2	2	1	5	.	1	240	0	0	0	0	0	0	1	0	1	1	1	3	1	1	.	.	2	1	0	0	0	0	1	0	1	1	1
		84	3	1	3	5	4	1	5	.	1	240	0	1	0	0	1	0	0	1	.	.	1	2	1	2	2	2	2	0	0	1	0	0	1	1	0	1	1
		85	3	1	3	2	2	1	5	.	1	.	0	0	0	1	1	0	0	1	1	2	1	3		1		.	1	1	0	0	0	1	0	1	0	1	1
		86	1	1	1	4	2	1	5	.		.	1	0	0	1	1	0	0	0	2	3	1	3	4	2	1	.	2	1	0	0	0	1	1	0	0	3	1
		87	1	1	1	1	2	1	5	.	1	.	1	0	0	1	1	0	0	0	2	3	1	1	.	2	.	.	2	1	1	0	0	1	0	0	0	1	1
		88	1	1	1	1	2	1	5	.	1	.	1	0	0	1	1	0	0	0	4	3	1	1	3	1	.	.	1	1	0	1	1	0	0	0	0	1	1
		89	1	2	1	1	2	1	5	.	4	.	0	0	0	1	1	0	1	0	1	3	1	3	.	2	1	2	2	1	1	0	0	0	0	1	0	1	1
		90	2	2	3		2	2	.	.	.	.	0	1	0	0	1	0	1	0	1	1	2	.	.	.	.	.	1	.	.	.	.	.	.	.	.	1	1
		91	1	1	2	1	1	1	2	.	1	.	1	1	0	0	0	0	1	0	1	5	2	.	.	1	.	.	2	1	0	0	0	0	1	1	0	1	1
		92	1	2	3	1	1	1	3	.	1	.	0	1	0	0	1	1	0	0	1	1	1	1	2	1	.	.	2	1	0	0	0	0	1	1	0	1	1
		93	1	2	3	1	2	3	.	3	1	.	0	1	0	0	1	1	0	0	1	5	2	.	.	2	1	1	2	.	.	.	.	.	.	.	.	1	1
		94	3	2	3	1	3	1	1	.	4	.	0	1	1	0	1	0	0	0	1	2	1	3	3	1	.	.	2	.	.	.	.	.	.	.	.	1	1
		95	1	2	1	1	2	2	.	1	1	.	.	.	.	.	.	.	.	.	1	3	1	2	1	1	.	.	1	.	.	.	.	.	.	.	.	1	1
		96	2	2	3	1	2	1	4	.	1	.	0	1	0	0	0	1	0	1	1	1	1	2	1	1	.	.	2	0	0	1	0	1	1	0	0	1
		97	1	2	2	1	1	1	.	.	1	.	0	0	0	0	1	0	0	0	1	5	1	2	4	2	.	.	2	1	0	0	1	0	1	0	0	3	1
		98	1	2	3	1	1	1	1	.	1	.	1	0	0	0	0	0	0	0	.	3	2	.	.	.	.	.	1	1	0	0	1	0	1	0	0	3	1
		99	2	2	3	1	2	2	.	1	1	.	0	0	0	0	0	1	0	0	1	3	1	1	4	1	.	.	1	.	.	.	.	.	.	.	.	3	3
		100	2	2	1	2	1	2	.	1	1	.	0	0	0	0	0	1	0	0	1	3	1	2	3	1	.	.	1	1	0	1	0	0	0	1	0	1	1
		101	1	2	2	1	2	1	5	.	1	.	1	0	0	0	0	0	1	1	1	1	1	2	1	2	1	2	2	1	0	0	0	1	1	0	0	3	1
		102	1	2	3	1	2	1	5	.	3	150	0	0	0	0	1	0	1	1	1	2	1	1	4	2	1	1	2	0	0	0	1	1	1	0	0	1	1
		103	1	2	3	2	2	1	5	.	1	170	0	0	1	0	1	0	0	1	4	5	1	1	4	2	.	1	1		0	0	0	1	1	0	0	3	1
		104	1	1	3	1	2	1	5	.	1	.	0	0	0	0	1	0	0	0	1	2	2	.	.	2	3	.	2	.	.	.	.	.	.	.	.	1	1
		105	1	1	1	1	2	1	5	.	1	120	1	1	0	0	1	0	0	0	2	3	1	2	1	2	2	1	1	1	1	0	0	1	0	0	0	2	1
		106	2	2	1	1	3	1	5	.	3	160	1	1	0	0	1	0	0	0	1	2	1	3	4	2	2	1	2	1	0	0	0	1	1	0	0	1	1
		107	3	1	3	5	1	2	.	1	1	.	1	0	0	1	0	0	0	1	.	.	2	.	.	1	.	.	1	1	1	0	0	1	0	0	0	3	3
		108	3	1	3	1	2	1	5	.	4	.	1	0	0	0	1	1	0	0	1	2	2	.	.	1	.	.	2	.	.	.	.	.	.	.	.	1	1
		109	2	1	3	1	1	2	.	1	5	105	0	0	0	0	0	1	0	0	5	6	2	.	.	1	.	.	1	1	0	0	1	0	0	1	0	3	1
		110	1	2	1	2	1	1	3	.	1	.	1	0	1	0	0	1	0	0	4	3	2	.	.	1	.	.	2	0	1	1	0	0	1	0	0	1	1
		111	1	2	2	2	2	1	4	.	1	.	0	0	1	0	1	1	0	0	.	3	1	2	2	2	1	1	1	0	0	1	1	0	0	1	0	1	1
		112	2	1	3	1	2	1	4	.	5	280	1	0	0	0	0	0	0	0	2	2	2	.	.	1	.	.	2	.	.	.	.	.	.	.	.	1	1
		113	3	1	3	1	2	1	.	.	1	130	0	0	1	0	0	0	0	0	1	2	2	.	.	1	.	.	2	.	.	.	.	.	.	.	.	.	.
		114	1	1	3	1	3	1	5	.	1	120	0	0	0	0	1	0	0	0	1	2	2	.	.	1	.	.	.	.	.	.	.	.	.	.	.	.	.
		115	1	2	1	4	1	3	.	2	1	100	0	1	0	1	1	0	0	0	.	.	1	1	4	1	.	.	2	1	0	0	0	1	0	0	1	1	1
		116	1	2	1	1	2	1	3	.	1	.	1	0	1	0	1	0	0	0	3	7	2	.	.	1	.	.	2	1	1	0	0	0	1	0	0	4	1
		117	1	1	1	1	.	1	4	.	1	.	0	0	1	0	0	0	0	0	1	4	2	.	.	2	1	1	2	.	.	.	.	.	.	.	.	1	1
		118	3	2	3	5	1	1	2	.	1	160	0	0	0	1	1	1	0	0	.	.	1	1	1	1	.	.	2	0	1	0	1	0	0	1	0	4	1
		119	2	2	3	5	3	1	2	.	1	160	0	1	0	1	0	1	0	0	.	.	1	1	4	2	2	.	1	0	1	1	1	0	0	0	0	1	1
		120	2	2	3	5	1	2	.	1	1	100	0	0	1	1	1	0	0	0	.	.	2	.	.	1	.	.	.	1	1	0	1	0	0	0	0	1	1
		121	1	2	3	5	2	1	3	.	1	160	0	1	0	0	1	1	0	0	1	1	1	2	2	1	.	.	1	0	1	1	1	0	0	0	0	1	1
		122	1	1	1	4	2	1	5	.	1	.	0	0	0	0	1	0	1	1	.	.	1	2	4	1	.	.	1	0	1	0	1	0	1	0	0	3	1
		123	1	1	2	4	2	2	.	1	1	.	0	0	1	0	1	0	0	1	.	.	1	2	1	2	2	1	2	1	0	0	0	1	1	0	0	1	1
		124	1	1	1	1	3	1	3	.	3	.	0	0	1	0	0	0	0	0	5	2	1	3	1	2	2	1	2	0	0	0	0	1	0	1	1	3	1
		125	1	1	1	4	1	2	.	1	1	.	1	0	0	1	0	1	0	0	.	.	2	.	.	1	.	.	1	0	1	0	0	0	0	1	1	1	1
		126	1	1	1	4	1	1	5	.	1	.	.	.	.	.	.	.	.	.	.	.	2	.	.	.	.	.	1	0	0	1	0	0	1	0	1	4	1
		127	1	2	2	2	3	3	.	1	1	.	0	0	0	1	1	0	0	1	2	4	2	.	.	2	2	1	2	0	0	0	0	1	1	1	0	1	1
		128	1	1	1	1	1	2	.	1	5	.	0	0	1	0	0	0	0	0	1	3	2	.	.	1	.	.	1	.	.	.	.	.	.	.	.	3	1
		129	1	1	3	1	1	3	.	.	1	.	1	0	0	0	0	0	0	0	2	3	2	.	.	1	.	.	2	1	0	1	0	0	1	0	0	3	3
		130	3	1	4	1	3	3	.	2	1	80	1	0	0	0	1	0	1	0	2	2	1	2	4	1	.	.	2	.	.	.	.	.	.	.	.	.	.
		131	1	1	2	1	2	1	1	.	1	.	0	0	0	1	1	1	0	0	2	2	2	.	.	1	.	.	2	1	0	0	1	0	1	0	0	3	1
		132	1	1	1	4	1	1	2	.	1	.	1	0	0	0	1	0	1	0	.	.	2	.	.	2	.	.	2	1	0	0	0	1	0	0	1	1	1
		133	2	2	3	1	2	2	.	1	.	.	1	1	0	0	0	0	1	0	1	2	2	.	.	2	.	.	2	0	0	0	1	0	1	0	1	1	1
		134	3	1	3	1	3	1	4	.	1	.	0	0	1	0	0	1	1	0	2	2	1	2	4	1	.	.	2	0	1	1	0	1	0	0	0	3	1
		135	1	1	2	1	2	3	.	2	1	.	0	1	0	1	0	1	0	0	2	2	1	2	3	1	.	.	2	0	0	1	1	1	0	0	0	1	3
		136	1	1	1	4	2	1	3	.	1	.	0	0	0	0	1	1	1	0	1	3	1	2	4	1	.	.	1	0	1	0	0	1	1	0	0	1	1
		137	1	1	3	1	1	1	1	.	1	.	0	0	1	0	0	0	0	0	1	3	1	.	.	2	1	.	2	.	.	.	.	.	.	.	.	3	1
		138	3	1	3	1	2	2	.	1	5	.	0	0	0	0	0	1	0	0	5	2	2	.	.	1	.	.	2	.	.	.	.	.	.	.	.	.	.
		139	2	2	1	1	2	1	5	.	1	150	0	0	1	1	0	0	0	1	2	4	2	.	.	1	.	.	1	1	0	0	1	0	1	0	0	3	1
		140	1	2	2	1	4	1	4	.	1	130	0	1	0	1	1	0	0	0	2	3	1	3	1	2	4	1	1	0	1	0	1	0	0	1	0	1	1
		141	1	2	1	1	1	1	3	.	1	.	1	0	1	0	0	1	0	0	3	3	1	2	1	2	.	2	1	0	0	1	0	0	1	0	1	3	1
		142	1	1	1	1	2	2	.	2	1	.	1	0	1	0	1	0	0	0	2	3	1	2	4	2	2	.	1	1	0	0	0	0	1	1	0	3	1
		143	1	1	1	1	2	1	2	.	1	.	0	0	1	1	1	0	0	0	2	3	2	.	.	1	.	.	2	1	0	1	0	1	0	0	0	1	1
		144	1	2	2	1	1	2	.	1	1	.	0	0	1	0	0	0	0	0	3	3	2	.	.	2	2	1	1	1	0	0	1	0	1	0	0	1	1
		145	2	1	3	1	1	2	.	1	2	70	0	1	0	0	0	0	0	0	2	3	2	.	.	2	1	.	.	1	1	0	0	1	0	0	0	1	3
		146	3	1	3	6	1	2	.	1	1	70	0	1	0	0	0	0	0	0	.	.	2	.	.	2	1	.	1	1	1	0	0	1	0	0	0	1	3
		147	2	2	3	2	3	1	5	.	5	110	0	0	0	0	0	0	1	0	1	2	1	1	3	2	1	1	2	1	1	1	0	0	0	0	0	1	1
		148	1	2	3	3	1	1	4	.	1	140	0	0	0	1	1	1	0	0	.	.	1	2	4	2	1	1	2	.	.	.	.	.	.	.	.	3	1
		149	1	2	1	2	1	1	4	.	1	132	0	1	0	1	0	1	0	0	1	3	1	2	3	1	.	.	2	1	1	0	1	0	0	0	0	1	1
		150	3	2	3	1	1	1	5	.	1	150	0	0	1	0	1	1	0	0	2	3	1	1	2	1	.	.	1	1	1	0	0	0	0	1	0	3	1
		151	1	1	1	1	2	1	5	.	1	145	0	1	0	1	0	1	0	0	1	1	1	1	2	2	3	.	2	1	0	1	0	1	0	0	0	1	1
		152	1	1	2	1	1	1	5	.	1	210	0	1	1	1	0	0	0	0	1	1	1	3	1	2	3	.	1	0	1	1	1	0	0	0	0	1	1
		153	3	1	3	5	2	1	5	.	1	.	0	0	1	1	0	1	0	0	.	.	1	1	2	2	1	.	2	1	1	0	1	0	0	0	0	1	1
		154	2	1	3	5	.	1	2	.	1	.	0	1	0	0	1	1	0	0	.	.	1	2	4	2	.	.	1	1	0	0	0	1	1	0	0	2	1
		155	1	1	1	3	1	2	.	1	1	.	0	0	0	1	1	0	1	0	2	3	2	.	.	1	.	.	1	1	1	1	0	0	0	0	0	1	1
		156	3	2	3	1	1	2	.	1	1	.	1	0	0	1	1	0	0	0	2	3	2	.	.	1	.	.	2	0	1	0	1	0	0	1	0	1	1
		157	2	1	3	1	2	1	5	.	1	165	0	0	0	1	1	0	0	1	1	2	1	2	1	2	1	1	1	0	1	1	0	0	1	0	0	1	1
		158	1	1	3	2	2	1	4	.	5	.	1	0	0	0	1	1	0	0	2	2	2	.	.	1	.	.	1	0	0	0	0	1	1	1	0	2	1
		159	2	2	3	1	2	1	1	.	1	.	1	1	0	0	0	1	0	0	2	2	1	2	1	2	.	.	2	.	.	.	.	.	.	.	.	1	1
		160	3	1	3	2	2	2	.	1	5	.	0	0	0	1	0	1	1	0	2	2	2	.	.	1	.	.	1	.	.	.	.	.	.	.	.	3	1
		161	3	2	3	6	2	1	1	.	1	.	1	1	0	1	0	0	0	0	.	.	2	.	.	2	.	.	1	1	1	1	0	0	0	0	0	1	1
		162	3	2	3	5	1	1	2	.	1	.	1	1	0	1	0	0	0	0	.	.	2	.	.	2	.	.	2	1	1	1	0	0	0	0	0	1	1
		163	3	2	3	1	2	1	3	.	1	.	0	0	1	0	0	0	0	0	1	2	2	.	.	2	1	.	1	.	.	.	.	.	.	.	.	1	1
		164	3	2	3	5	1	1	2	.	5	.	1	0	0	1	0	1	0	0	.	.	2	.	.	2	.	1	2	1	0	0	0	1	0	0	1	1	1
		165	3	1	3	5	1	1	.		5	.	1	0	0	1	0	0	0	1	.	.	2	.	.	2	.	1	1	0	0	0	0	1	1	1	0	2	1
		166	2	1	3	1	1	1	4	.	1	.	0	0	0	1	0	1	0	1	3	3	1	1	1	1	.	.	1	0	0	0	1	0	1	1	0	1	1
		167	2	1	3	1	1	1	3	.	5	.	1	0	0	0	1	1	0	0	2	3	2	.	.	1	.	.	1	1	0	0	0	1	0	1	0	2	1
		168	3	2	3	1	2	1	3	.	4	.	0	1	0	0	0	0	0	0	2	3	1	3	1	2	.	1	1	0	0	0	0	0	0	0	0	1	1
		169	3	1	3	1	2	1	2	.	.	120	0	0	1	0	0	0	0	0	1	3	1	2	1	1	.	.	1	.	.	.	.	.	.	.	.	3	1
		170	2	1	3	1	1	1	1	.	1	100	0	0	1	0	0	0	0	0	1	3	2	.	.	1	.	.	2	.	.	.	.	.	.	.	.	1	1
		171	2	2	3	1	1	1	5	.	3	90	0	0	0	1	0	1	0	1	1	5	1	3	1	2	1	1	2	0	1	0	0	0	1	0	1	1	1
		172	2	1	3	1	1	1	4	.	3	100	0	1	0	1	0	1	0	0	1	5	2	0	0	2	.	1	2	1	0	1	0	1	0	0	0	3	1
		173	3	1	3	1	1	1	1	.	1	100	1	0	0	1	0	1	0	0	2	3	1	3	1	1	.	.	2	1	1	0	1	0	0	0	0	1	1
		174	3	1	2	1	1	1	1	.	4	.	1	1	0	1	0	0	0	0	2	3		3			.	.	1	1	1	1	0	0	0	0	0	1	1
		175	3	1	3	1	2	3	.	1	4	.	0	0	0	0	1	0	0	0	2	3	2	.	.	1	.	.	1	.	.	.	.	.	.	.	.	1	1
		176	2	2	3	1	2	1	4	.	4	.	0	0	1	0	0	0	0	0	1	1	2	.	.	1	.	.	2	1	0	0	0	0	1	0	1	1	1
		177	2	2	3	1	2	2	.	1	4	.	0	1	0	0	0	0	0	0	1	1	2	.	.	1	.	.	2	.	.	.	.	.	.	.	.	.	.
		178	3	1	3	1	3	2	.	1	1	.	0	0	1	1	0	0	0	1	2	1	1	2	4	2	.	1	1	1	1	0	1	0	0	0	0	1	1
		179	3	2	3	5	2	1	5	.	3	.	0	0	0	1	0	0	1	1	2	3	1	3	4	1	.	.	1	1	1	0	0	0	0	0	1	1	1
		180	3	1	3	5	2	1	5	.	3	120	0	0	0	0	0	0	1	0	.	.	1	3	1	1	.	.	2	.	.	.	.	.	.	.	..	.	1
		181	2	2	3	1	.	1	.	.	1	.	0	1	1	0	1	0	0	0	2	3	2	.	.	1	.	.	2	.	.	.	.	.	.	.	.	1	1
		182	3	2	3	1	2	1	3	.	1	145	1	1	0	1	0	0	0	0	2	3	1	2	1	1	1	1	1	1	0	1	0	1	0	0	0	3	1
		183	1	2	3	1	1	1	4	.	1	200	1	0	1	1	0	0	0	0	1	1	2	.	.	1	.	.	1	1	0	0	0	0	0	1	1	1	1
		184	3	2	3	1	2	1	3	.	1	.	0	0	1	1	0	1	0	0	1	1	1	2	1	1	0	0	2	0	0	1	0	1	0	1	0	1	1
		185	3	2	3	1	1	1	.	.	.	.	1	1	0	0	0	1	0	0	2	5	.	.	.	.	.	.	.	.	.	.	.	.	.	.	.	.	.
		186	1	2	1	1	1	1	3	.	4	110	0	0	1	1	0	1	0	0	2	7	2	.	.	1	.	.	1	1	0	1	0	0	1	0	0	1	1
		187	1	2	1	1	2	1	5	.	1	200	0	0	0	0	1	0	1	1	1	1	1	2	1	1	.	.	1	.	.	.	.	.	.	.	.	1	1
		188	1	1	1	3	2	1	5	.	1	.	0	0	1	0	1	0	1	0	.	.	2	.	.	2	1	1	2	.	.	.	.	.	.	.	.	1	1
		189	1	2	2	2	1	1	3	.	1	120	1	0	0	1	0	1	0	0	2	5	1	3	4	1	.	.	2	0	1	0	0	1	0	0	1	1	1
		190	1	1	1	1	1	1	4	.	1	100	0	0	1	0	1	1	0	0	1	1	2	.	.	1	.	.	2	.	.	.	.	.	.	.	.	.	.
		191	2	1	3	1	1	1	2	.	1	140	1	0	0	1	1	0	0	0	2	7	1	2	4	2	1	.	1	1	1	0	0	0	1	0	0	2	1
		192	1	1	3	1	1	1	1	.	4	75	1	0	0	1	1	0	0	0	3	7	2	.	.	2	1	.	1	1	0	0	1	1	0	0	0	1	1
		193	3	1	3	1	2	1	3	.	1	180	1	1	0	0	0	1	0	0	1	7	1	2	1	2	1	1	2	.	.	.	.	.	.	.	.	.	.
		194	2	1	3	1	1	2	.	2	3	80	1	1	0	1	0	0	0	0	1	7	2	.	.	1	.	.	1	1	0	0	1	0	1	0	0	2	.
		195	2	1	3	1	2	1	1	.	1	90	1	0	0	1	0	1	0	0	1	7	2	.	.	1	.	.	1	1	1	0	0	0	1	0	0	2	.
		196	2	1	3	1	2	1	2	.	1	140	1	0	0	1	1	0	0	0	2	7	1	2	1	2	2	2	2	.	.	.	.	.	.	.	.	.	.
		197	3	1	3	1	2	1	3	.	1	170	1	1	0	0	1	0	0	0	3	7	1	2	1	2	1	1	2	.	.	.	.	.	.	.	.	.	.
		198	3	1	3	1	2	1	2	.	3	.	1	1	0	0	0	0	0	1	2	7	2	.	.	.	.	.	2	.	.	.	.	.	.	.	.	.	.
		199	2	1	3	1	1	1	2	.	.	.	1	1	0	0	0	1	0	0	2	7	1	2	1	2	.	.	2	.	.	.	.	.	.	.	.	.	.
		200	3	1	3	1	1	1	3	.	1	160	1	1	0	0	1	0	0	0	3	7	1	2	1	1	.	.	2	.	.	.	.	.	.	.	.	1	1
		201	2	1	3	1	2	1	2	.	1	120	1	0	0	1	0	1	0	0	2	7	2	.	.	1	.	.	2	.	.	.	.	.	.	.	.	1	1
		202	2	2	3	2	2	1	3	.	1	145	0	0	0	1	0	1	0	1	1	5	1	2	1	1	.	.	2	0	1	0	1	0	1	0	0	3	1
		203	1	2	2	1	1	1	1	.	1	100	1	0	1	1	0	0	0	0	2	3	1	2	4	2	1	.	.	.	.	.	.	.	.	.	.	.	.
		204	2	2	3	1	2	2	.	1	1	200	0	1	0	1	0	0	0	1	1	3	1	2	4	.	.	.	1	0	1	1	0	0	1	0	0	1	1
		205	3	2	3	1	2	1	2	.	1	.	0	1	0	0	1	0	1	0	2	5	1	1	4	1	.	.	2	1	0	1	0	0	0	1	0	1	1
		206	3	2	3	1	1	2	.	.	1	.	0	1	1	0	0	1	0	0	1	1	1	3	4	1	.	.	1	1	0	1	0	1	0	0	0	1	1
		207	3	2	3	1	2	1	2	.	1	.	0	1	0	1	1	0	0	0	1	1	1	2	4	1	.	.	2	0	1	1	0	1	0	0	0	1	1
		208	1	2	3	1	1	1	2	.	1	.	0	1	0	1	0	1	0	0	1	1	2	.	.	1	.	.	2	0	1	0	1	0	1	0	0	3	1
		209	2	2	3	1	2	1	5	.	1	170	0	1	0	1	0	1	0	0	1	1	1	2	3	2	.	.	2	.	.	.	.	.	.	.	.	.	.
		210	1	2	1	1	3	2	.	1	1	.	0	0	1	0	0	0	0	0	1	5	1	2	1	1	.	.	1	1	1	0	0	0	0	1	1	3	1
		211	1	2	3	1	2	1	3	.	1	.	0	0	0	0	1	1	0	1	1	5	1	2	5	2	.	.	2	1	0	0	1	0	1	0	0	3	1
		212	2	2	3	1	.	1	2	.	1	.	0	0	1	0	0	0	0	0	1	3	2	.	.	2	1	.	2	.	.	.	.	.	.	.	.	.	.
		213	2	2	1	2	2	1	2	.	1	.	1	1	0	1	0	0	0	0	1	5	1	2	5	1	.	.	1	1	0	1	1	0	0	0	0	3	1
		214	3	2	3	1	.	1	3	.	1	.	0	1	0	0	0	1	0	1	1	5	1	.	.	2	.	.	2	.	.	.	.	.	.	.	.	.	.
		215	3	2	3	1	3	1	4	.	1	.	1	1	0	0	0	1	0	0	1	2	2	.	.	2	1	1	1	0	1	1	0	0	1	0	0	3	1
		216	3	2	3	1	2	1	3	.	1	.	.	.	.	.	.	.	.	.	2	5	1	2	4	2	.	.	2	1	1	0	0	0	0	1	0	1	1
		217	3	2	5	1	2	2	.	1	1	200	.	.	.	.	.	.	.	.	1	2	2	.	.	1	.	.	2	1	0	1	0	0	1	0	0	3	1
		218	2	2	3	1	2	1	5	.	3	150	.	.	.	.	.	.	.	.	1	3	2	.	.	1	.	.	1	.	.	.	.	.	.	.	.	1	1
		219	2	2	3	1	2	2	.	2	1	.	0	1	1	0	0	0	0	1	1	3	2	.	.	2	1	2	1	1	1	0	0	0	0	0	1	1	1
		220	3	2	3	2	2	2	.	1	1	.	0	0	1	1	1	0	0	0	2	3	2	.	.	1	.	.	2	.	.	.	.	.	.	.	.	.	.
		221	2	2	4	2	2	1	2	.	5	.	1	0	0	1	1	0	0	0	2	3	2	2	3	1	.	.	1	1	0	0	1	1	0	0	0	1	1
		222	1	2	3	1	2	2	.	1	4	.	1	0	0	1	0	1	0	0	2	3	1	3	1	1	.	.	1	1	1	0	0	1	0	0	0	3	1
		223	3	2	3	2	1	2	.	1	1	.	1	1	0	1	0	0	0	0	1	3	2	.	.	1	.	.	2	1	1	1	0	0	0	0	0	1	1
		224	3	2	3	2	2	2	.	1	1	.	1	1	0	1	0	0	0	0	1	3	2	.	.	1	.	.	2	.	.	.	.	.	.	.	.	.	.

## Sheet: Sheet2
	8	34	Social standing of the area
	7	44	Nearby Downtown
	3	48	Family's asset
	2	54	Proximty to work
	6	67	Proximty to family/ friends
	1	69	I afford this house
	5	75	Nice Neighborhood
	4	84	Avialability of transportation
